# Supplementary material for: Bacterial Cytochrome P450 Involvement in the Biodegradation of Fluorinated Pyrethroids
Source: J Xenobiot. 2025 Apr 18;15(2):58. doi: 10.3390/jox15020058 (PMC12028412; doi:10.3390/jox15020058)
Supplement: Supplementary file 1 [file jox-15-00058-s001.zip]

Archive with 1 entries (1 files):
- jox-3526876-supplementary.pdf
